# Supplementary material for: Description of Pella tianmuensis sp. n. from eastern China (Coleoptera, Staphylinidae, Aleocharinae)
Source: Zookeys. 2015 Nov 23;(539):147–50. doi: 10.3897/zookeys.539.6256 (PMC4714060; doi:10.3897/zookeys.539.6256)
Supplement: XML Treatment for Pella tianmuensis [file zookeys.539.6256-treatment1.xml]

<!DOCTYPE tp:taxon-treatment
  PUBLIC "-//TaxonX//DTD Taxonomic Treatment Publishing DTD v0 20100105//EN" "tax-treatment-NSO.dtd">
<tp:taxon-treatment xmlns:tp="http://www.plazi.org/taxpub"><tp:treatment-meta><kwd-group><label>Taxon classification</label><kwd><named-content content-type="kingdom">Animalia</named-content></kwd><kwd><named-content content-type="order">Coleoptera</named-content></kwd><kwd><named-content content-type="family">Staphylinidae</named-content></kwd></kwd-group><mixed-citation publication-type="journal"><person-group><name><surname>Yan</surname><given-names>Zhu-Qi</given-names></name><name><surname>Li</surname><given-names>Li-Zhen</given-names></name></person-group><article-title>Description of <italic><tp:taxon-name><tp:taxon-name-part taxon-name-part-type="genus">Pella</tp:taxon-name-part> <tp:taxon-name-part taxon-name-part-type="species">tianmuensis</tp:taxon-name-part></tp:taxon-name></italic> sp. n. from eastern China (<tp:taxon-name><tp:taxon-name-part taxon-name-part-type="order">Coleoptera</tp:taxon-name-part></tp:taxon-name>, <tp:taxon-name><tp:taxon-name-part taxon-name-part-type="family">Staphylinidae</tp:taxon-name-part></tp:taxon-name>, <tp:taxon-name><tp:taxon-name-part taxon-name-part-type="subfamily">Aleocharinae</tp:taxon-name-part></tp:taxon-name>)</article-title><source>Zookeys</source><day>23</day><month>11</month><year>2015</year><volume>2015</volume><issue>539</issue><fpage>147</fpage><lpage>150</lpage><pub-id pub-id-type="doi">10.3897/zookeys.539.6256</pub-id></mixed-citation></tp:treatment-meta><tp:nomenclature><tp:taxon-name>
                        <tp:taxon-name-part taxon-name-part-type="genus">Pella</tp:taxon-name-part>
                        <tp:taxon-name-part taxon-name-part-type="species">tianmuensis</tp:taxon-name-part>
                    <object-id xmlns:xlink="http://www.w3.org/1999/xlink" content-type="zoobank" xlink:type="simple">http://zoobank.org/DFC82D87-3AEF-47FB-9B4A-2EEAA6CD12E6</object-id></tp:taxon-name><tp:taxon-status xmlns:xlink="http://www.w3.org/1999/xlink" xlink:type="simple">sp. n.</tp:taxon-status><xref ref-type="fig" rid="F1">Fig. 1</xref></tp:nomenclature><tp:treatment-sec sec-type="Diagnosis"><title>Diagnosis.</title><p>The new species is characterized by dark coloration of body, bicoloured elytra (yellowish maculation extending from humeral angles to mesal area), absence of a sexual dimorphism of the head, a basally curved and apically obtuse (lateral view) ventral process of the aedeagus, and a pronounced and long crista apicalis of the aedeagus.</p></tp:treatment-sec><tp:treatment-sec sec-type="type material"><title>Type material</title><p>(17 ♂♂, 27 ♀♀). Holotype: 1 ♂, labelled ‘China: Zhejiang Prov., Lin’an City, W. Tianmushan (西天目山), nr. Kaishanlaodian (开山老殿), <named-content xmlns:xlink="http://www.w3.org/1999/xlink" content-type="dwc:verbatimCoordinates" xlink:type="simple">30°20'45"N; 119°25'34"W</named-content>, alt. 1200 m, 30.v.2014, Xiao-Bin Song &amp; Liang Tang leg. // HOLOTYPE [red], <italic><tp:taxon-name><tp:taxon-name-part taxon-name-part-type="genus">Pella</tp:taxon-name-part> <tp:taxon-name-part taxon-name-part-type="species">tianmuensis</tp:taxon-name-part></tp:taxon-name></italic> sp. n., Yan &amp; Li det. 2015, <abbrev xmlns:xlink="http://www.w3.org/1999/xlink" content-type="institution" xlink:title="Shanghai Normal University, Shanghai, China" xlink:type="simple">SNUC</abbrev>’. Paratypes: 16 ♂♂, 27 ♀♀, same label data as holotype, all bearing the following label: ‘PARATYPE [yellow], <italic><tp:taxon-name><tp:taxon-name-part taxon-name-part-type="genus">Pella</tp:taxon-name-part> <tp:taxon-name-part taxon-name-part-type="species">tianmuensis</tp:taxon-name-part></tp:taxon-name></italic> sp. n., Yan &amp; Li det. 2015, <abbrev xmlns:xlink="http://www.w3.org/1999/xlink" content-type="institution" xlink:title="Shanghai Normal University, Shanghai, China" xlink:type="simple">SNUC</abbrev>’.</p></tp:treatment-sec><tp:treatment-sec sec-type="Description"><title>Description.</title><p>Body (Fig. <xref ref-type="fig" rid="F1">1A</xref>) length: 4.56–6.60 mm. Coloration: fore body black; elytra bicoloured, with yellowish maculation extending from humeral angles to mesal area; abdomen brownish-black, with posterior margins of segments yellowish-brown; legs and antennae dull-red.</p><fig id="F1" position="float" orientation="portrait"><label>Figure 1.</label><caption><p><italic><tp:taxon-name><tp:taxon-name-part taxon-name-part-type="genus">Pella</tp:taxon-name-part> <tp:taxon-name-part taxon-name-part-type="species">tianmuensis</tp:taxon-name-part></tp:taxon-name></italic> sp. n. <bold>A</bold> Dorsal <italic>habitus</italic> <bold>B</bold> Antenna <bold>C</bold> Male tergite VIII <bold>D</bold> Female tergite VIII <bold>E</bold> Male sternite VIII <bold>F</bold> Female sternite VIII <bold>G</bold> Spermatheca <bold>H</bold> Aedeagus, in ventral view <bold>I</bold> Aedeagus, in lateral view <bold>J</bold> Aedeagus, in dorsal view. Scale bars: 2.0 mm (<bold>A</bold>); 0.5 mm (<bold>B</bold>); 0.2 mm (<bold>C–J</bold>).</p></caption><graphic xmlns:xlink="http://www.w3.org/1999/xlink" xlink:href="zookeys-539-147-g001.jpg" position="float" orientation="portrait" xlink:type="simple" id="oo_65853.jpg"/></fig><p>Head (Fig. <xref ref-type="fig" rid="F1">1A</xref>) widest anteriorly; surface finely reticulate, covered with short golden setae; antennomeres VI–X distinctly transverse (Fig. <xref ref-type="fig" rid="F1">1B</xref>). Pronotum (Fig. <xref ref-type="fig" rid="F1">1A</xref>) 1.28 times as wide as long and 1.40 times as wide as head; widest approximately in anterior third, narrowed posteriorly; surface covered with short golden setae; hypomera fully visible in lateral view. Elytra (Fig. <xref ref-type="fig" rid="F1">1A</xref>) approximately 1.08 times as long as pronotum; <!--PageBreak-->covered with short golden setae; humeral angle with one macroseta. Hind wings fully developed. Abdomen (Fig. <xref ref-type="fig" rid="F1">1A</xref>) widest at segments III–IV; surface with transverse microsculpture.</p><p>Male. Tergite VIII (Fig. <xref ref-type="fig" rid="F1">1C</xref>) with posterior margin slightly emarginate, its emarginated apex weakly serrate; sternite VIII (Fig. <xref ref-type="fig" rid="F1">1E</xref>) with posterior margin rounded; median lobe of the aedeagus (Figs <xref ref-type="fig" rid="F1">1H–J</xref>) cone-shaped in ventral view; ventral process of aedeagus curved at base, obtuse at apex in lateral view; copulatory piece as in Fig. <xref ref-type="fig" rid="F1">1J</xref>.</p><p>Female: Tergite VIII (Fig. <xref ref-type="fig" rid="F1">1D</xref>) with posterior margin truncate and weakly crenate; sternite VIII (Fig. <xref ref-type="fig" rid="F1">1F</xref>) with 12 or 13 pairs of macrosetae. Spermatheca (Fig. <xref ref-type="fig" rid="F1">1G</xref>) coiled three times.</p></tp:treatment-sec><tp:treatment-sec sec-type="Measurements"><title>Measurements.</title><p><abbrev xmlns:xlink="http://www.w3.org/1999/xlink" xlink:title="body length, from the anterior margin of the labrum to the abdominal apex of tergite VIII" xlink:type="simple">BL</abbrev>: 4.56–6.56; <abbrev xmlns:xlink="http://www.w3.org/1999/xlink" xlink:title="forebody length, from the clypeal anterior margin to the posterior margin of elytra" xlink:type="simple">FBL</abbrev>: 2.19–2.67; <abbrev xmlns:xlink="http://www.w3.org/1999/xlink" xlink:title="width of the head across the eyes" xlink:type="simple">HW</abbrev>: 0.87–0.93; <abbrev xmlns:xlink="http://www.w3.org/1999/xlink" xlink:title="length of the pronotum along midline" xlink:type="simple">PL</abbrev>: 0.92–1.01; <abbrev xmlns:xlink="http://www.w3.org/1999/xlink" xlink:title="maximum width of the pronotum" xlink:type="simple">PW</abbrev>: 1.22–1.32; <abbrev xmlns:xlink="http://www.w3.org/1999/xlink" xlink:title="length of elytra from the apex of the scutellum to the posterior margin of the elytra" xlink:type="simple">EL</abbrev>: 1.02–1.18; <abbrev xmlns:xlink="http://www.w3.org/1999/xlink" xlink:title="maximum width of the elytra" xlink:type="simple">EW</abbrev>: 1.45–1.54; <abbrev xmlns:xlink="http://www.w3.org/1999/xlink" xlink:title="length of elytral suture" xlink:type="simple">SL</abbrev>: 0.79–0.82.</p><!--PageBreak--></tp:treatment-sec><tp:treatment-sec sec-type="Biological notes"><title>Biological notes.</title><p>Most material of the new species was taken by sifting mixed leaf litter around the nest of <tp:taxon-name><tp:taxon-name-part taxon-name-part-type="genus">Lasius</tp:taxon-name-part> (<tp:taxon-name-part taxon-name-part-type="subgenus">Dendrolasius</tp:taxon-name-part>) <tp:taxon-name-part taxon-name-part-type="species">spathepus</tp:taxon-name-part></tp:taxon-name>, together with three species of <italic><tp:taxon-name><tp:taxon-name-part taxon-name-part-type="genus">Homoeusa</tp:taxon-name-part></tp:taxon-name></italic> Kraatz, 1858 and with <italic><tp:taxon-name><tp:taxon-name-part taxon-name-part-type="genus">Dendrolasiophilus</tp:taxon-name-part> <tp:taxon-name-part taxon-name-part-type="species">monstrotibialis</tp:taxon-name-part></tp:taxon-name></italic> (Hlaváč, Sugaya &amp; Zhou, 2002). At least three <italic><tp:taxon-name><tp:taxon-name-part taxon-name-part-type="genus">Pella</tp:taxon-name-part></tp:taxon-name></italic> and some <italic><tp:taxon-name><tp:taxon-name-part taxon-name-part-type="genus">Homoeusa</tp:taxon-name-part></tp:taxon-name></italic> beetles were observed walking along the ant trails. Approximately five <italic><tp:taxon-name><tp:taxon-name-part taxon-name-part-type="genus">Pella</tp:taxon-name-part></tp:taxon-name></italic> individuals were observed eating dead caterpillars together with <italic><tp:taxon-name><tp:taxon-name-part taxon-name-part-type="genus">Lasius</tp:taxon-name-part></tp:taxon-name></italic> workers.</p></tp:treatment-sec><tp:treatment-sec sec-type="Remarks"><title>Remarks.</title><p>Based on the size of eyes, the shapes of the pronotum, the bicolored elytra, and the morphology of the aedeagal median lobe, <italic><tp:taxon-name><tp:taxon-name-part taxon-name-part-type="genus">Pella</tp:taxon-name-part> <tp:taxon-name-part taxon-name-part-type="species">tianmuensis</tp:taxon-name-part></tp:taxon-name></italic> belongs to the <italic><tp:taxon-name><tp:taxon-name-part taxon-name-part-type="genus">Pella</tp:taxon-name-part> <tp:taxon-name-part taxon-name-part-type="species">cognata</tp:taxon-name-part></tp:taxon-name></italic> group, of which four species are known from China: <italic><tp:taxon-name><tp:taxon-name-part taxon-name-part-type="genus">Pella</tp:taxon-name-part> <tp:taxon-name-part taxon-name-part-type="species">kishimotoi</tp:taxon-name-part></tp:taxon-name></italic> Maruyama, 2006, <italic><tp:taxon-name><tp:taxon-name-part taxon-name-part-type="genus">Pella</tp:taxon-name-part> <tp:taxon-name-part taxon-name-part-type="species">sichuanensis</tp:taxon-name-part></tp:taxon-name></italic> Zheng &amp; Zhao, 2014, <italic><tp:taxon-name><tp:taxon-name-part taxon-name-part-type="genus">Pella</tp:taxon-name-part> <tp:taxon-name-part taxon-name-part-type="species">puetzi</tp:taxon-name-part></tp:taxon-name></italic> Assing, 2009, and <italic><tp:taxon-name><tp:taxon-name-part taxon-name-part-type="genus">Pella</tp:taxon-name-part> <tp:taxon-name-part taxon-name-part-type="species">maoershanensis</tp:taxon-name-part></tp:taxon-name></italic> Song &amp; Li, 2013. The new species is distinguished from <italic><tp:taxon-name><tp:taxon-name-part taxon-name-part-type="genus">Pella</tp:taxon-name-part> <tp:taxon-name-part taxon-name-part-type="species">kishimotoi</tp:taxon-name-part></tp:taxon-name></italic> by the broader and shorter ventral process of the aedeagus in ventral view; from <italic><tp:taxon-name><tp:taxon-name-part taxon-name-part-type="genus">Pella</tp:taxon-name-part> <tp:taxon-name-part taxon-name-part-type="species">sichuanensis</tp:taxon-name-part></tp:taxon-name></italic> by the darker color of the body, and by the length of the elytra slightly exceeding that of the pronotum (<italic><tp:taxon-name><tp:taxon-name-part taxon-name-part-type="genus">Pella</tp:taxon-name-part> <tp:taxon-name-part taxon-name-part-type="species">sichuanensis</tp:taxon-name-part></tp:taxon-name></italic>: <abbrev xmlns:xlink="http://www.w3.org/1999/xlink" xlink:title="length of elytra from the apex of the scutellum to the posterior margin of the elytra" xlink:type="simple">EL</abbrev>/<abbrev xmlns:xlink="http://www.w3.org/1999/xlink" xlink:title="length of the pronotum along midline" xlink:type="simple">PL</abbrev>= 0.86); from <italic><tp:taxon-name><tp:taxon-name-part taxon-name-part-type="genus">Pella</tp:taxon-name-part> <tp:taxon-name-part taxon-name-part-type="species">puetzi</tp:taxon-name-part></tp:taxon-name></italic> and <italic><tp:taxon-name><tp:taxon-name-part taxon-name-part-type="genus">Pella</tp:taxon-name-part> <tp:taxon-name-part taxon-name-part-type="species">maoershanensis</tp:taxon-name-part></tp:taxon-name></italic> by the absence of a sexual dimorphism of the head and the different shape of the ventral process of the aedeagus, especially in lateral view.</p></tp:treatment-sec><tp:treatment-sec sec-type="Etymology"><title>Etymology.</title><p>The specific epithet is derived from the type locality.</p></tp:treatment-sec></tp:taxon-treatment>
